# Supplementary material for: A versatile contribution of both aminopeptidases N and ABC transporters to Bt Cry1Ac toxicity in the diamondback moth
Source: BMC Biol. 2022 Feb 4;20:33. doi: 10.1186/s12915-022-01226-1 (PMC8817492; doi:10.1186/s12915-022-01226-1)
Supplement: Supplementary file 2 — Additional file 2. The raw data of all the figures and statistical analyses in this study. [file 12915_2022_1226_MOESM2_ESM.xlsx]

## Sheet: Figure 1C
	Fig. 1C. Genotyping detection of individual P. xylostella for deletion of PxABCC2 and PxABCC3 according to the banding locations of PCR amplification with the four primer pairs.

## Sheet: Figure 1D
	Fig. 1D. Representative chromatograms of direct sequencing of PCR products with the primer pair 3-2-F/2-3-R.

## Sheet: Figure 2B
	Fig. 2B. Genotyping detection of double gene mutation in PxAPN1 and PxAPN3a locus according to the banding pattern of PCR amplification with the four primer pairs.

## Sheet: Figure 2C
	Fig. 2C. Representative chromatograms of direct sequencing of PCR products with the primer pair 3-1-F/1-13-R.

## Sheet: Figure 3
	Fig. 3. Interstrain allelic complementation test with a diagnostic dose of Cry1Ac protoxin (10 mg/L) from five biological replicates is shown.
	Strains	N	Live	Survival rate	Mean	SEM	Death	Death rate	Mean	SEM
	DBM1Ac-S	10	0	0	0	0	10	100	100	0
		10	0	0			10	100
		10	0	0			10	100
		10	0	0			10	100
		10	0	0			10	100
	C2-3KO	10	10	100	98	2	0	0	2	2
		10	9	90			1	10
		10	10	100			0	0
		10	10	100			0	0
		10	10	100			0	0
	N1-3aKO	10	10	100	96	2.44949	0	0	4	2.44949
		10	10	100			0	0
		10	9	90			1	10
		10	10	100			0	0
		10	9	90			1	10
	C-NKO	10	10	100	100	0	0	0	0	0
		10	10	100			0	0
		10	10	100			0	0
		10	10	100			0	0
		10	10	100			0	0
	DBM1Ac-S × C2-3KO	10	1	10	12	2.90593	9	90	88	2.90593
		10	2	20			8	80
		10	0	0			10	100
		10	1	10			9	90
		10	1	10			9	90
		10	3	30			7	70
		10	1	10			9	90
		10	2	20			8	80
		10	1	10			9	90
		10	0	0			10	100
	DBM1Ac-S × N1-3aKO	10	0	0	10	2.58199	10	100	90	2.58199
		10	1	10			9	90
		10	1	10			9	90
		10	0	0			10	100
		10	2	20			8	80
		10	1	10			9	90
		10	1	10			9	90
		10	2	20			8	80
		10	0	0			10	100
		10	2	20			8	80
	DBM1Ac-S × C-NKO	10	1	10	8	2	9	90	92	2
		10	0	0			10	100
		10	1	10			9	90
		10	0	0			10	100
		10	1	10			9	90
		10	1	10			9	90
		10	1	10			9	90
		10	0	0			10	100
		10	2	20			8	80
		10	1	10			9	90
	C2-3 × N1-3aKO	10	0	0	4	1.63299	10	100	96	1.63299
		10	0	0			10	100
		10	1	10			9	90
		10	0	0			10	100
		10	0	0			10	100
		10	1	10			9	90
		10	1	10			9	90
		10	0	0			10	100
		10	0	0			10	100
		10	1	10			9	90
	C2-3KO× C-NKO	10	9	90	96	1.63299	1	10	4	1.63299
		10	10	100			0	0
		10	10	100			0	0
		10	9	90			1	10
		10	10	100			0	0
		10	9	90			1	10
		10	9	90			1	10
		10	10	100			0	0
		10	10	100			0	0
		10	10	100			0	0
	N1-3aKO × C-NKO	10	9	90	92	2.49444	1	10	8	2.49444
		10	8	80			2	20
		10	10	100			0	0
		10	10	100			0	0
		10	10	100			0	0
		10	9	90			1	10
		10	9	90			1	10
		10	10	100			0	0
		10	8	80			2	20
		10	9	90			1	10

## Sheet: Figure 4B
	Fig. 4B. Genetic linkage between multiple resistance alleles and Cry1Ac resistance.
	F2 progeny	Number of Individuals for Each Genotype
		Backcross a				Backcross b
		Treated (n=30)		Untreated (n=30)		Treated (n=30)		Untreated (n=30)
	Genotype	rr	rs	rr	rs	rr	rs	rr	rs
	F1 (C2-3KO×DBM1Ac-S) × C2-3KO	16	0	15	23	14	0	13	17
		15	0	14	16	15	0	17	13
		14	0	15	15	16	0	15	15
		15	0	16	14	13	0	14	16
		17	0	13	17	15	0	16	14
	F1 (N1-3aKO×DBM1Ac-S) × N1-3aKO	17	0	18	12	13	0	14	16
		17	0	17	13	17	0	19	11
		15	0	14	16	15	0	13	14
		13	0	15	15	16	0	15	15
		14	0	16	14	13	0	15	15
	F1 (C-NKO×DBM1Ac-S)× C-NKO	16	0	15	15	13	0	17	13
		13	0	14	16	16	0	14	16
		17	0	13	17	17	0	15	15
		15	0	14	16	15	0	14	16
		14	0	15	15	14	0	13	17

## Sheet: Figure 4C
	Fig. 4C. Representative PCR gel for genotype detection of F2 backcross families from crossing the C2-3KO and their corresponding F1 progeny (C2-3KO×DBM1Ac-S).

## Sheet: Figure 4D
	Fig. 4D. Representative PCR gel for genotype detection of F2 backcross families from crossing the N1-3aKO their corresponding F1 progeny (N1-3aKO×DBM1Ac-S).

## Sheet: Figure 4E
	Fig. 4E. Representative PCR gel for genotype detection of F2 backcross families from crossing the C-NKO and their corresponding F1 progeny (C-NKO×DBM1Ac-S).

## Sheet: Figure 5A
	Fig. 5A. Evaluation of pupation percentage in polygenic editing strains from five biological replicates is shown.
	Strains	Total larvae	Pupa	Puparation rate (%)	Mean	SEM
	DBMAC-S	10	10	1	0.96	0.0244949
		10	10	1
		10	10	1
		10	9	0.9
		10	9	0.9
	C2-3KO	10	9	0.9	0.92	0.02
		10	10	1
		10	9	0.9
		10	9	0.9
		10	9	0.9
	N1-3aKO	10	9	0.9	0.92	0.0374166
		10	10	1
		10	10	1
		10	9	0.9
		10	8	0.8
	C-NKO	10	8	0.8	0.82	0.02
		10	9	0.9
		10	8	0.8
		10	8	0.8
		10	8	0.8

[truncated: 5 more sheets: Figure 5B, Figure 5C, Figure 5D, Figure 5E, Figure S2]
